# Supplementary material for: Maternal Dietary Deficiencies in Folic Acid and Choline Change Metabolites Levels in Offspring after Ischemic Stroke
Source: Metabolites. 2024 Oct 16;14(10):552. doi: 10.3390/metabo14100552 (PMC11509810; doi:10.3390/metabo14100552)
Supplement: Supplementary file 1 [file metabolites-14-00552-s001.zip]

Archive with 1 entries (1 files):
- metabolites-3165360-supplementary.pdf
